# Supplementary material for: Validation of a SARS-CoV-2 Surrogate Neutralization Test Detecting Neutralizing Antibodies against the Major Variants of Concern
Source: Int J Mol Sci. 2023 Oct 6;24(19):14965. doi: 10.3390/ijms241914965 (PMC10573711; doi:10.3390/ijms241914965)
Supplement: Supplementary file 1 [file ijms-24-14965-s001.zip]

Archive with 1 entries (1 files):
- ijms-2580910-supplementary.pdf
